# Supplementary material for: Exploring E-Vape Aerosol Penetration into Paranasal Sinuses: Insights from Patient-Specific Models
Source: Pharmaceuticals (Basel). 2025 Jan 22;18(2):142. doi: 10.3390/ph18020142 (PMC11858401; doi:10.3390/ph18020142)
Supplement: Supplementary file 1 [file pharmaceuticals-18-00142-s001.zip]

Archive with 3 entries (3 files):
- Video S1-Figure_7b.mp4
- Video S2-Figure_9.mp4
- Video S3-Figure_10.mp4
